# Supplementary material for: Machine Learning Protocols in Early Cancer Detection Based on Liquid Biopsy: A Survey
Source: Life (Basel). 2021 Jun 30;11(7):638. doi: 10.3390/life11070638 (PMC8308091; doi:10.3390/life11070638)
Supplement: Supplementary file 1 [file life-11-00638-s001.zip]

Archive with 1 entries (1 files):
- life-1271396-supplementary.xlsx
