# Supplementary material for: Machine Learning Protocols in Early Cancer Detection Based on Liquid Biopsy: A Survey
Source: Life (Basel). 2021 Jun 30;11(7):638. doi: 10.3390/life11070638 (PMC8308091; doi:10.3390/life11070638)
Supplement: Supplementary file 1 [file life-11-00638-s001.zip › life-1271396-supplementary.xlsx]

## Sheet: Support Vector Machine
PublishTime	Journal/Conference	Title of Paper	URL	Method	DATASET	URL FOR DATASET	Cancer Type	Sample Type	Biomarker
2011	Journal of neurochemistry	A specific miRNA signature in the peripheral blood of glioblastoma patients	https://onlinelibrary.wiley.com/doi/full/10.1111/j.1471-4159.2011.07307.x	SVM	N		Glioblastoma	blood	miRNA
2015	Camcer cell	RNA-Seq of Tumor-Educated Platelets Enables Blood-Based Pan-Cancer, Multiclass, and Molecular Pathway Cancer Diagnostics	https://www.sciencedirect.com/science/article/pii/S1535610815003499	SVM	Y	https://www.ncbi.nlm.nih.gov/geo/query/acc.cgi?acc=GSE68086	6 Cancers	blood	TEP-RNA
2017	Cancer cell	Swarm Intelligence-Enhanced Detection of Non-Small-Cell Lung Cancer Using Tumor-Educated Platelets	https://www.ncbi.nlm.nih.gov/geo/query/acc.cgi?acc=GSE89843	PSO+SVM	Y	https://www.ncbi.nlm.nih.gov/geo/query/acc.cgi?acc=GSE89843	Non-Small-Cell Lung Cancer	blood	TEP-RNA
2018	Journal of cancer research and clinical oncology	FTIR-based spectrum of salivary exosomes coupled with computational-aided discriminating analysis in the diagnosis of oral cancer	https://link.springer.com/article/10.1007/s00432-018-02827-6	SVM&PCA&LDA			oral cancer	saliva	exosomes
2019	Nature protocols	RNA sequencing and swarm intelligence–enhanced classification algorithm development for blood-based disease diagnostics using spliced blood platelet RNA	https://www.nature.com/articles/s41596-019-0139-5#Sec50	PSO+SVM	Y	https://www.ncbi.nlm.nih.gov/geo/query/acc.cgi?acc=GSE107868	2 Cancers	blood	TEP-RNA
2019	Theranostics	Fully Automated, Label-Free Isolation of Extracellular Vesicles from Whole Blood for Cancer Diagnosis and Monitoring	https://www.ncbi.nlm.nih.gov/pmc/articles/PMC6485293/	SVM	N		prostate-cancer	blood	extracellular vesicles
2020	Clinical Chemistry	Urothelial Carcinoma Detection Based on Copy Number Profiles of Urinary Cell-Free DNA by Shallow Whole-Genome Sequencing	https://academic.oup.com/clinchem/article/66/1/188/5688825?login=true#197077334	SVM & RF & LASSO	Y	https://bigd.big.ac.cn/search/?dbId=&q=PRJCA001138	3 Cancers	urine	copy number alterations of cfDNA
2020	Computational and Structural Biotechnology Journal	Finding new cancer epigenetic and genetic biomarkers from cell-free DNA by combining SALP-seq and machine learning	https://www.sciencedirect.com/science/article/pii/S2001037020303317#s0085	SVM	N		esophageal cancer	Plasma	cfDNA
2020	Cancers	RNA-Sequencing of Tumor-Educated Platelets, a Novel Biomarker for Blood-Based Sarcoma Diagnostics	https://www.mdpi.com/2072-6694/12/6/1372/htm	PSO+SVM	N		sarcoma	blood	TEP-RNA
2020	Nature Nanotechnology	Cancer diagnosis with DNA molecular computation	https://www.nature.com/articles/s41565-020-0699-0#data-availability	SVM	N		Lung Cancer	serum	miRNA
2021	Bioinformatics	Early cancer detection from genome-wide cell-free DNA fragmentation via shuffled frog leaping algorithm and support vector machine	https://academic.oup.com/bioinformatics/advance-article/doi/10.1093/bioinformatics/btab236/6218770?login=true#246218850	SVM+SFLA (RF+KNN+GPC+GNB+GBM+SVM+ASVM+LASSO+Elastic Net)	Y	https://www.nature.com/articles/s41467-020-18965-w#data-availability	7 Cancers	Plasma	cfDNA

## Sheet: Linear Model
PublishTime	Journal/Conference	Title of Paper	URL for Paper	Method	DATASET	URL FOR DATASET	Cancer Type	Liquid Type	Biomarker
2015	Expert Opinion on Biological Theraphy	Malignant potential in pancreatic neoplasm; new insights provided by circulating miR-223 in plasma	https://www.tandfonline.com/doi/abs/10.1517/14712598.2015.1029914	Logistic Regression	N		Pancreatic cancer	Plasma	miRNA
2015	Plos One	Circulating microRNAs, miR-939, miR-595, miR-519d and miR-494, Identify Cirrhotic Patients with HCC	https://journals.plos.org/plosone/article?id=10.1371/journal.pone.0141448	Logistic Regression	Y	https://www.ebi.ac.uk/arrayexpress/experiments/E-MTAB-3895/	Hepatocellular carcinoma	Blood	miRNA
2016	Clinical Chemistry	Direct Comparison of Metastasis-Related miRNAs Expression Levels in Circulating Tumor Cells, Corresponding Plasma, and Primary Tumors of Breast Cancer Patients	https://academic.oup.com/clinchem/article/62/7/1002/5611899?login=true	Logistic Regression	N		Breast	Blood, Plasma	miRNA
2016	JCI Insight	Plasma vesicle miRNAs for therapy response monitoring in Hodgkin lymphoma patients	https://www.ncbi.nlm.nih.gov/pmc/articles/PMC5111516/	Logistic Regression	N		Hodgkin lymphoma	Blood	miRNA
2017	Oncotarget	Cell-free DNA detected by “liquid biopsy” as a potential prognostic biomarker in early breast cancer	https://www.ncbi.nlm.nih.gov/pmc/articles/PMC5369991/	Logistic Regression	N		Breast	Blood	cf-DNA
2017	Carcinogenesis	DNA methylation signatures and coagulation factors in the peripheral blood leucocytes of epithelial ovarian cancer	https://academic.oup.com/carcin/article/38/8/797/3868859?login=true	Logistic Regression	Y	https://www.ncbi.nlm.nih.gov/gds/?term=GSE31682	Ovarian	Blood	DNA methylation
2018	International Journal of Molecular Sciences	Increased Plasma Circulating Cell-Free DNA Could Be a Potential Marker for Oral Cancer	https://www.mdpi.com/1422-0067/19/11/3303/htm	Logistic Regression	N		Oral Cancer	Plasma	cfDNA
2018	Science Translational Medicine	Enhanced detection of circulating tumor DNA by fragment size analysis	https://stm.sciencemag.org/content/10/466/eaat4921/tab-pdf	Logistic Regression, Random Forest	Y	https://stm.sciencemag.org/content/suppl/2018/11/05/10.466.eaat4921.DC1	Glioma, renal, and pancreatic cancer	Plasma	cfDNA
2019	Cancer Management and Research	Tumor-educated platelet miR-34c-3p and miR-18a-5p as potential liquid biopsy biomarkers for nasopharyngeal carcinoma diagnosis	https://www.ncbi.nlm.nih.gov/pmc/articles/PMC6489554/	Logistic Regression	N		Nasopharyngeal carcinoma	Blood	TEPs
2019	Cancer Epidemiology, Biomarkers & Prevention	Potential Markers from Serum-Purified Exosomes for Detecting Oral Squamous Cell Carcinoma Metastasis	https://cebp.aacrjournals.org/content/28/10/1668	Logistic Regression	N		Oral Cancer	Blood	Exosomes
2020	Frontiers in Oncology	Integrating Liquid Biopsy and Radiomics to Monitor Clonal Heterogeneity of EGFR-Positive Non-Small Cell Lung Cancer	https://www.ncbi.nlm.nih.gov/pmc/articles/PMC7819134/	LASSO	N		Non-Small Cell Lung Cancer	Plasma	cfDNA
2020	Science Translational Medicine	Circulating tumor DNA methylation profiles enable early diagnosis, prognosis prediction, and screening for colorectal cancer	https://stm.sciencemag.org/content/12/524/eaax7533.short	Logistic Reggression	N		Colorectal Cancer		cfDNA
2020	Frontiers in Genetics	Plasma Small Extracellular Vesicles Derived miR-21-5p and miR-92a-3p as Potential Biomarkers for Hepatocellular Carcinoma Screening	https://www.frontiersin.org/articles/10.3389/fgene.2020.00712/full?report=reader	Logistic Regression			Hepatocellular carcinoma	Blood	Exosomes
2020	Frontiers in Oncology	Liquid Biopsy of Extracellular Vesicle-Derived miR-193a-5p in Colorectal Cancer and Discovery of Its Tumor-Suppressor Functions	https://www.frontiersin.org/articles/10.3389/fonc.2020.01372/full	Logistic Regression	N		Colorectal Cancer	Blood	miRNA
2020	Genome Medicine	Shallow whole-genome sequencing of plasma cell-free DNA accurately differentiates small from non-small cell lung carcinoma	https://link.springer.com/content/pdf/10.1186/s13073-020-00735-4.pdf	Logistic Regression, LASSO	Y	http://www.uni-koeln.de/med-fak/clcgp/	Non-small cell lung carcinoma	Blood	cfDNA
2020	Cancers	Circulating miRNA Increases the Diagnostic Accuracy of Chromogranin A in Metastatic Pancreatic Neuroendocrine Tumors	https://www.mdpi.com/2072-6694/12/9/2488/htm	Logistic Regression	N		Pancreatic Neuroendocrine Tumors	Blood	miRNA
2020	Cancers	Identification of a Blood-Based Protein Biomarker Panel for Lung Cancer Detection	https://www.mdpi.com/2072-6694/12/6/1629/htm	LASSO	N		Lung	Plasma	Exosomes
2020	Asia-Pacific Journal of Clinical Oncology	Exosomal miR-21/Let-7a ratio distinguishes non-small cell lung cancer from benign pulmonary diseases	https://onlinelibrary.wiley.com/doi/full/10.1111/ajco.13343	Logistic Regression	N		Non small cell lung cancer	Blood	Exosome miRNA
2021	Journal of Trace Elements in Medicine and Biology	Blood cadmium levels as a marker for early lung cancer detection	https://www.sciencedirect.com/science/article/pii/S0946672X20302479	Logistic Regression	N		Lung	Blood	Blood cadmium
2021	npj Breast Cancer	Association between the nucleosome footprint of plasma DNA and neoadjuvant chemotherapy response for breast cancer	https://www.nature.com/articles/s41523-021-00237-5	LASSO	Y	https://identifiers.org/ncbi/insdc.sra:SRP302308, https://doi.org/10.6084/m9.figshare.13709953, https://doi.org/10.6084/m9.figshare.13738795	Breast	Blood	cfDNA

## Sheet: Deep Learning
PublishTime	Journal/Conference	Title of Paper	URL for Paper	Method	DATASET	URL FOR DATASET	Cancer Type	Liquid Type	Biomarker
2014	Central European Journal of Medicine	Artificial neural networks approach to early lung cancer detection	https://link.springer.com/article/10.2478/s11536-013-0327-6	ANN	N		Lung cancer	Blood	Others
2016	Winter Conference on Applications of Computer Vision (WACV)	A deep convolutional neural network trained on representative samples for circulating tumor cell detection	https://ieeexplore.ieee.org/abstract/document/7477603	DCNN	N		CTCs Detection	Blood	CTCs
2018	6th International Conference on Learning Representations	Deep learning mutation prediction enables early stage lung cancer detection in liquid biopsy	https://openreview.net/pdf?id=H1DkN7ZCZ	CNN	N		Lung cancer	Blood	cfDNA
2019	iScience	Early Cancer Detection from Multianalyte Blood Test Results	https://www.ncbi.nlm.nih.gov/pmc/articles/PMC6548890/	AODE (Webb et al., 2005), deep learning (Angermueller et al., 2016), decision tree (Bhargava et al., 2013), and naive Bayes (NB) (Lewis, 1998).	Y	https://science.sciencemag.org/highwire/filestream/704651/field_highwire_adjunct_files/1/aar3247_Cohen_SM_Tables-S1-S11.xlsx	8 Cancers	Blood	Multianalyte blood test results

## Sheet: Random Forest
PublishTime	Journal/Conference	Title of Paper	URL for Paper	Method	DATASET	URL FOR DATASET	Cancer Type	Liquid Type	Biomarker
2017	Cell Research	5-Hydroxymethylcytosine signatures in cell-free DNA provide information about tumor types and stages	https://www.nature.com/articles/cr2017106#Sec11	RF and Mclust	Y	http://www.ncbi.nlm.nih.gov/geo/query/acc.cgi?acc=GSE81314	7 cancer	Blood and Plasma	cfDNA
2018	Science	Detection and localization of surgically resectable cancers with a multi-analyte blood test	https://science.sciencemag.org/content/359/6378/926	LR and RF	Y	https://science.sciencemag.org/highwire/filestream/704651/field_highwire_adjunct_files/1/aar3247_Cohen_SM_Tables-S1-S11.xlsx	8 cancer	Blood and Plasma	cfDNA, protein Biomarkers
2019	Clinical Epigenetics	Random forest-based modelling to detect biomarkers for prostate cancer progression	https://clinicalepigeneticsjournal.biomedcentral.com/articles/10.1186/s13148-019-0736-8#availability-of-data-and-materials	RF	N		prostate cancer	DNA mthylation	DNA mthylation
2020	JAMA Oncology	Development of Genome-Derived Tumor Type Prediction to Inform Clinical Cancer Care	https://jamanetwork.com/journals/jamaoncology/article-abstract/2755639	RF	Y	https://github.com/bergerm1/GenomeDerivedDiagnosis	22 Cancers	Plasma	cfDNA
2020	Nature Medicine	Detection and discrimination of intracranial tumors using plasma cell-free DNA methylomes	https://www.nature.com/articles/s41591-020-0932-2#Sec2	RF	Y	https://doi.org/10.5281/zenodo.3715312	intracranial tumors	Plasma	cfDNA
2020	Biochimica et Biophysica Acta (BBA) - Molecular Basis of Disease	Identifying circulating miRNA biomarkers for early diagnosis and monitoring of lung cancer	https://doi.org/10.1016/j.bbadis.2020.165847	RF	N		Lung cancer	Serum	miRNA
2020	Cancer	Systemic Proteome Alterations Linked to Early Stage Pancreatic Cancer in Diabetic Patients	https://www.mdpi.com/2072-6694/12/6/1534	RF	N		Pancreatic	Plasma	Protein Biomarkers
2020	cell	Extracellular Vesicle and Particle Biomarkers Define Multiple Human Cancers	https://www.sciencedirect.com/science/article/pii/S0092867420308746#sec4	RF		https://www.ebi.ac.uk/pride/archive/projects/PXD018301	5 cancer	Plasma	EVP
2020	Cells	CpG-Islands as Markers for Liquid Biopsies of Cancer Patients	https://www.mdpi.com/2073-4409/9/8/1820	RF	N		hepatocellular carcinoma	Blood	cfDNA
2020	Journal of Clinical Oncology	Development of a novel liquid biopsy test to diagnose and locate gastrointestinal cancers.	https://ascopubs.org/doi/abs/10.1200/JCO.2020.38.15_suppl.1557	RF	N		gastrointestinal cancers	Plasma	cfDNA
2020	EBioMedicne	Machine learning-based genome-wide interrogation of somatic copy number aberrations in circulating tumor DNA for early detection of hepatocellular carcinoma	https://www.sciencedirect.com/science/article/pii/S2352396420301869	RF	Y	subCRA002891 https://bigd.big.ac.cn/gsub/	HCC	Plasma	ctDNA

## Sheet: Other Related Work
Title of Paper	URL for Paper	Method	DATASET	URL FOR DATASET
Salivary metabolomics with alternative decision tree-based machine learning methods for breast cancer discrimination	https://link.springer.com/article/10.1007/s10549-019-05330-9#data-availability	DT	N
Machine Learning‐Assisted Evaluation of Circulating DNA Quantitative Analysis for Cancer Screening	https://onlinelibrary.wiley.com/doi/full/10.1002/advs.202000486	DT	N
Diagnostic Performance of Plasma DNA Methylation Profiles in Lung Cancer, Pulmonary Fibrosis and COPD	https://www.sciencedirect.com/science/article/pii/S2352396415300530#s0085	regression tree-based gradient boosting V.S. L1 regression,SVM,RF	N
Genome-wide cell-free DNA fragmentation in patients with cancer	https://www.nature.com/articles/s41586-019-1272-6#code-availability	stochastic gradient boosting model	Y	https://static-content.springer.com/esm/art%3A10.1038%2Fs41586-019-1272-6/MediaObjects/41586_2019_1272_MOESM2_ESM.xlsx
Enhanced Detection of Genitourinary Cancers Using Fragmentation and Copy Number Profiles Obtained from Urinary Cell-Free DNA	https://academic.oup.com/clinchem/article-abstract/67/2/394/6034017	ensemble
Non-invasive early detection of cancer four years before conventional diagnosis using a blood test	https://www.nature.com/articles/s41467-020-17316-z?fbclid=IwAR1h-7Kw4YgcMrc9MmHIB7Z0NetlhzJn3ZYJBt1noSJ-XN_gaZDcAVXoKlM#Sec11	ensemble-LR	Y	https://github.com/ncomms-20-10056-t/ncomms-20-10056-t
Genomic copy number predicts esophageal cancer years before transformation	https://www.nature.com/articles/s41591-020-1033-y#Sec2	Elastic net	Y	https://ega-archive.org/datasets/EGAD00001006033
Detection of early stage pancreatic cancer using 5-hydroxymethylcytosine signatures in circulating cell free DNA	https://www.nature.com/articles/s41467-020-18965-w#data-availability	Elastic net	Y	https://www.nature.com/articles/s41467-020-18965-w#data-availability
Sensitive tumour detection and classification using plasma cell-free DNA methylomes	https://www.nature.com/articles/s41586-018-0703-0?cid=tw%26p#Sec2	GLMnet	Y	https://www.ncbi.nlm.nih.gov/geo/query/acc.cgi?acc=GSE79838
CancerLocator: non-invasive cancer diagnosis and tissue-of-origin prediction using methylation profiles of cell-free DNA	https://genomebiology.biomedcentral.com/articles/10.1186/s13059-017-1191-5?site=n_detail_link#Sec7	CancerLocator	N
De novo prediction of cancer-associated T cell receptors for noninvasive cancer detection	https://stm.sciencemag.org/content/12/557/eaaz3738.abstract	CNN & ADABOOST	Y	https://zenodo.org/record/3894880#.YJUPqbUzaUk
Early Cancer Detection from Multianalyte Blood Test Results	https://www.ncbi.nlm.nih.gov/pmc/articles/PMC6548890/	AODE (Webb et al., 2005), deep learning (Angermueller et al., 2016), decision tree (Bhargava et al., 2013), and naive Bayes (NB) (Lewis, 1998).	Cohen et al. (2018).	https://science.sciencemag.org/highwire/filestream/704651/field_highwire_adjunct_files/1/aar3247_Cohen_SM_Tables-S1-S11.xlsx
The cBio Cancer Genomics Portal: An Open Platform for Exploring Multidimensional Cancer Genomics Data	https://cancerdiscovery.aacrjournals.org/content/2/5/401.short			http://cbioportal.org
Noninvasive Detection of Urothelial Carcinoma by Cost-effective Low-coverage Whole-genome Sequencing from Urine-Exfoliated Cell DNA	https://clincancerres.aacrjournals.org/content/26/21/5646	statistical	N
A comprehensive characterization of the cell-free transcriptome reveals tissue- and subtype-specific biomarkers for cancer detection	https://www.nature.com/articles/s41467-021-22444-1#data-availability	statistical	dataset
CMEP: a database for circulating microRNA expression profiling	https://academic.oup.com/bioinformatics/article/35/17/3127/5298727?login=true	database	database	http://syslab5.nchu.edu.tw/CMEP/
Development and Validation of Tumor-educated Blood Platelets Integrin Alpha 2b (ITGA2B) RNA for Diagnosis and Prognosis of Non-small-cell Lung Cancer through RNA-seq	https://www.ncbi.nlm.nih.gov/pmc/articles/PMC6743295/	statistical	GSE6808622 and GSE89843 GSE68086 and GSE89843	https://www.ncbi.nlm.nih.gov/geo/query/acc.cgi?acc=GSE68086
